# Supplementary material for: Learning representations of chromatin contacts using a recurrent neural network identifies genomic drivers of conformation
Source: Nat Commun. 2022 Jun 28;13:3704. doi: 10.1038/s41467-022-31337-w (PMC9240038; doi:10.1038/s41467-022-31337-w)
Supplement: Supplementary file 5 — Supplementary Data 1 [file 41467_2022_31337_MOESM5_ESM.xlsx]

## Sheet: Sheet1
		CTCF	0.4873
		ZNF143	0.4592
		FOXG1	0.3685
		SOX2	0.3127
		XBP1	0.3049
		INSM2	0.3041
		ZNF112	0.3032
		DPF1	0.3023
		CEBPD	0.3021
		NRF1	0.3009
		IRX3	0.2973
		RAD21	0.2954
		RFX2	0.2846
		SMC3	0.2838
		PHOX2A	0.2812
		TWIST1	0.2706
		ZNF554	0.2691
		TET1	0.2674
		NKX2-1	0.2635
		FOXA1	0.2587
		RFX3	0.2571
		BACH1	0.2563
		FOXO1	0.2538
		NKX2- 5	0.2504
		FOXA2	0.2498
		EBF4	0.2462
		TRPS1	0.2459
		MEF2B	0.2458
		SOHLH2	0.2431
		PIN1	0.2426
		L3MBTL4	0.2391
		ZNF169	0.2361
		ZBTB14	0.2358
		ZNF594	0.2358
		ARID2	0.2342
		RFX7	0.2339
		NFE2	0.2317
		TGIF2	0.229
		FOXQ1	0.2289
		FOXD4	0.2289
		DBX2	0.2283
		SMAD5	0.2279
		ZNF608	0.2278
		ZNF215	0.2267
		VDR	0.2261
		SIX4	0.2255
		NEUROD4	0.2255
		E2F8	0.2253
		EGR2	0.2249
		POU4F1	0.222
		NFIB	0.2216
		ZNF843	0.221
		ZNF396	0.2192
		ZSCAN23	0.2187
		NCOA2	0.2173
		NKX2-8	0.2168
		PRDM14	0.2161
		ZNF134	0.2161
		ZNF280D	0.2151
		ZMAT4	0.2137
		FERD3L	0.2125
		ZNF286A	0.2106
		JAZF1	0.2104
		ZNF12	0.2104
		ATMIN	0.2099
		IRX1	0.2099
		NKX1-2	0.2096
		DLX5	0.2059
		IRX2	0.2056
		IRX6	0.2039
		ZKSCAN8	0.2036
		ZNF680	0.2035
		SP2	0.202
		ZNF821	0.1994
		SKOR1	0.1991
		ZNF488	0.1991
		BCL11B	0.199
		ZFP57	0.1988
		OLIG1	0.1985
		OTP	0.1982
		ASCL4	0.198
		IRX4	0.1978
		ZKSCAN1	0.1978
		ZNF286B	0.1973
		ZNF18	0.1971
		RREB1	0.1968
		ZNF28	0.1968
		RORB	0.1963
		ALX1	0.1959
		AKNA	0.1954
		E2F5	0.1948
		ZNF740	0.1946
		BHLHE41	0.1945
		MBD1	0.1941
		ZBTB34	0.1941
		E4F1	0.194
		ZEB1	0.1938
		HMX2	0.1936
		CREBL2	0.1928
		ZSCAN9	0.1927
		GPBP1	0.1926
		ARID3B	0.1924
		RFX4	0.1916
		HEY2	0.1916
		REXO4	0.1916
		SMAD4	0.1914
		DLX4	0.191
		PHF19	0.1909
		ZNF804B	0.1903
		MTERF2	0.1902
		ZNF624	0.19
		ALX4	0.1896
		TFAP2D	0.1895
		ZHX2	0.1892
		NANOGNB	0.1891
		ZNF658	0.1888
		ZNF789	0.1885
		FOXD4L3	0.1885
		ZNF487	0.1883
		ZNF786	0.1883
		FIZ1	0.1874
		ZHX1	0.1873
		POU5F1B	0.1871
		ISL1	0.1862
		ZFP37	0.1862
		TBX2	0.186
		ZNF716	0.1859
		TCF7L2	0.1856
		GAPBA	0.1855
		GTF3A	0.1853
		HSF2	0.1852
		ZNF274	0.1852
		NEUROG1	0.1843
		BCL6B	0.184
		E2F4	0.1839
		ZNF17	0.1837
		FOS	0.1835
		ZNF598	0.1833
		DLX3	0.183
		NFIL3	0.183
		ZNF397	0.1827
		ZNF655	0.1823
		NFATC2'	0.1818
		NR6A1	0.1817
		MESP1	0.1813
		ZIK1	0.1812
		ZNF248	0.181
		FEZF1	0.1808
		ZSCAN2	0.1806
		VSX1	0.1804
		ZNF782	0.1803
		ZNF704	0.1801
		ZNF155	0.1796
		HEY1	0.1796
		TAL2	0.1796
		ZNF20	0.1792
		THAP12	0.1792
		ZSCAN29	0.1791
		BNC1	0.1787
		DMRTA1	0.1785
		ISX	0.1783
		ZNF317	0.1782
		POU4F3	0.1782
		TIGD3	0.1781
		TCF21	0.178
		KLF4	0.1778
		PRDM15	0.1773
		SOX9	0.1773
		ETV4	0.1771
		IKZF4	0.177
		PTF1A	0.1769
		MYF6	0.1764
		HOXC4	0.1763
		HOXC6	0.1763
		HOXC9	0.1763
		POU2F3	0.1763
		SOX10	0.1761
		INSM1	0.1755
		ZBTB12	0.1747
		LYL1	0.1745
		ATF6B	0.1742
		NFYA	0.174
		SPIC	0.1738
		TEAD3	0.1735
		BSX	0.1732
		MBD2	0.1731
		ZNF410	0.1731
		LBX1	0.1731
		POU5F1	0.173
		NEUROD2	0.1728
		ZNF713	0.1722
		ZNF222	0.1721
		ZNF331	0.1721
		DRGX	0.172
		PAX5	0.1719
		ZSCAN10	0.1713
		ATF1	0.1711
		ZNF408	0.1708
		HOXA7	0.1705
		ZNF165	0.1704
		IKZF5	0.1698
		HSF5	0.1693
		TBX21	0.1691
		PDX1	0.169
		ZSCAN26	0.1689
		VAX1	0.1686
		DZIP1	0.1682
		ZBTB16	0.1682
		PRDM9	0.1678
		MYF5	0.1676
		NFYB	0.1676
		TLX1	0.1676
		MYBL1	0.1676
		ZNF532	0.1675
		FOXB2	0.1672
		ZBTB32	0.1671
		ZNF679	0.1671
		NANOGP8	0.1668
		ZBTB9	0.1668
		TBX1	0.1665
		ZBTB39	0.166
		ZNF451	0.1654
		ELF5	0.165
		ZBED9	0.165
		ZNF160	0.1642
		THAP10	0.16418
		ZNF727	0.1641
		BRF2	0.164
		ZNF221	0.1639
		PITX3	0.1637
		TERB1	0.1633
		ZNF304	0.1632
		ZNF735	0.1629
		SOX5	0.1627
		ZNF266	0.1623
		ZNF335	0.1617
		THRA	0.1617
		MAF	0.1616
		TBX20	0.1614
		PRDM6	0.1613
		SIX1	0.16047
		NKX2-2	0.1604
		STAT3	0.1598
		MAFK	0.1598
		E2F3	0.1594
		ETV1	0.1592
		ZNF774	0.159
		ZNF830	0.1583
		ETS2	0.1582
		VSX2	0.1578
		ZNF747	0.1576
		THAP11	0.1569
		SRF	0.1568
		GSC2	0.1567
		ISL2	0.1566
		ZNF883	0.1565
		ZNF107	0.1561
		ZNF117	0.1554
		ZBTB2	0.1553
		ZNF207	0.155
		DMRT1	0.1533
		PRDM4	0.153
		TBX4	0.1529
		HBP1	0.1528
		PPARD	0.1524
		ZNF3	0.1522
		ZNF483	0.1521
		GATA6	0.1514
		HINFP	0.1513
		ZNF217	0.1508
		ZNF398	0.1508
		OTX2	0.1507
		ZNF223	0.1503
		SREBF2	0.1495
		ZNF783	0.1495
		MEIS2	0.1492
		HAND1	0.149
		ZSCAN31	0.1484
		ZNF254	0.1479
		ZNF22	0.1478
		LCOR	0.1478
		BATF	0.1476
		SALL4	0.1472
		KAT7	0.1468
		BPTF	0.1467
		FOXR1	0.1465
		CREB5	0.1467
		GATA5	0.1466
		KLF10	0.1466
		SOX6	0.1463
		TFEC	0.1463
		ZNF688	0.146
		HOXB2	0.1453
		HOXB3	0.1453
		GTF2IRD2B	0.1451
		ZNF592	0.145
		MAFF	0.1446
		ZNF618	0.1443
		CEBPG	0.1432
		ZNF337	0.1431
		ZNF777	0.1431
		ZNF467	0.143
		KMT2A	0.1428
		MEOX1	0.1427
		PAX6	0.1417
		HIC2	0.1413
		TLX3	0.1412
		DLX6	0.1407
		MEF2C	0.1406
		KDM2B	0.1402
		HOXA11	0.1402
		MKX	0.1399
		WT1	0.1398
		CPEB1	0.1395
		ZNF70	0.139
		ZSCAN32	0.1389
		ZNF710	0.1386
		PGR	0.1386
		GSC	0.1385
		ZNF76	0.1385
		NFE2L3	0.1379
		NKX2-4	0.1378
		ARID5B	0.1376
		ZNF154	0.1372
		NCOA3	0.1358
		ASCL1	0.1357
		FOXN4	0.1355
		ZFHX4	0.1352
		ZSCAN12	0.135
		ZNF311	0.1344
		MTERF1	0.1341
		FOXS1	0.1335
		HMGN3	0.1335
		ZUFSP	0.1334
		OVOL1	0.1333
		ZNF394	0.1332
		MXI1	0.1326
		PAX2	0.1325
		KLF6	0.1324
		DACH1	0.1322
		POU6F1	0.1322
		PCGF6	0.1322
		FOXI1	0.1318
		NR2F1	0.1316
		MGA	0.1315
		LIN28B	0.1311
		IKZF3	0.1309
		ZNF479	0.1299
		MESP2	0.1292
		POU3F2	0.1291
		ZNF736	0.1291
		DOT1L	0.129
		ZNF33A	0.1287
		IKZF1	0.1285
		TEF	0.1284
		GFI1B	0.1284
		BATF2	0.1278
		TSHZ3	0.1275
		THAP5	0.1275
		ZFP1	0.1273
		ZNF365	0.1272
		SEBOX	0.127
		ZNF74	0.1267
		SP8	0.1266
		PURA	0.1263
		FOSB	0.1261
		ZFP90	0.1261
		ZBTB24	0.1253
		ZNF500	0.1243
		ZNF320	0.1241
		ZNF212	0.124
		ZNF705G	0.124
		PRDM12	0.1238
		HOXA13	0.1237
		MYBL2	0.1235
		BARX2	0.1234
		ZNF75A	0.12304
		PROX2	0.123
		HOXA5	0.1223
		HOXA6	0.1223
		ADNP	0.1222
		HIF3A	0.1221
		KLF5	0.122
		ZFPM2	0.1219
		ZNF226	0.1214
		ZNF138	0.1213
		MSANTD3	0.1213
		ZNF132	0.12
		CREB3L3	0.1199
		SOX21	0.1189
		FOXP2	0.1183
		ZNF324	0.1182
		NR1H4	0.118
		ZNF788	0.1178
		AEBP2	0.1178
		RBAK	0.1178
		NKX3-1	0.1178
		MLXIP	0.1174
		OVOL2	0.1171
		GLIS3	0.1171
		ONECUT2	0.1169
		STAT5A	0.11687
		EMX2	0.1162
		YBX3	0.116
		PAX9	0.1157
		RUNX2	0.1156
		NR2E1	0.1155
		ATF4	0.1152
		ZNF229	0.1152
		SETBP1	0.1151
		MYC	0.1151
		FOXE1	0.1149
		ZNF25	0.1147
		PHF20	0.1142
		TEAD4	0.1142
		RFX6	0.1139
		GZF1	0.1137
		IRX5	0.1136
		CREB3L2	0.1136
		SNAPC4	0.1135
		NFKB2	0.1126
		NR2E3	0.1124
		GLI3	0.1124
		ZNF705E	0.1121
		HNF1A	0.1118
		PLAGL1	0.1117
		FOXP4	0.1114
		ZNF79	0.111
		FOXF1	0.1108
		FOXC1	0.1107
		ZNF227	0.1106
		ESRRA	0.1106
		NAIF1	0.1106
		ZBTB6	0.1104
		SETDB2	0.1102
		SGSM2	0.11
		TCF20	0.1098
		CEBPB	0.1098
		NKX2-6	0.1091
		NR2F2	0.1089
		TSC22D1	0.1089
		JDP2	0.1083
		EBF1	0.1083
		RBPJL	0.1082
		E2F1	0.1082
		ZFP28	0.1082
		HOXB4	0.1082
		SP1	0.1079
		FAM170A	0.1072
		THAP2	0.107
		MLX	0.1069
		MSX2	0.1066
		RORA	0.1064
		ELK3	0.1064
		ZNF37A	0.1064
		NR1D1	0.106
		HOXA9	0.1059
		TSHZ2	0.1057
		POU5F2	0.1056
		ZNF92	0.1056
		FOXJ2	0.1053
		ZBTB21	0.1049
		ZNF136	0.1047
		GBX1	0.1047
		PHF1	0.1044
		ZNF705B	0.1043
		NME2	0.1042
		TBX18	0.104
		FOXB1	0.1037
		ZNF181	0.1034
		NPAS3	0.103
		CXXC5	0.1028
		ZNF664	0.1022
		ATOH7	0.1019
		CXXC1	0.1014
		SIM1	0.1012
		USF2	0.1004
		ZNF521	0.0999
		ETS1	0.0995
		HOXB13	0.0981
		ZNF596	0.0977
		ZNF30	0.0967
		ZNF302	0.0965
		ZNF318	0.0948
		NPAS4	0.0946
		PCGF2	0.093
		ZNF213	0.0923
		BHLHA15	0.0909
		NFE2L1	0.09
		ZNF292	0.09
		ZNF264	0.0899
		PPARA	0.0891
		HNF1B	0.0879
		NFAT5	0.0878
		NR3C1	0.0868
		FOXJ1	0.0866
		ZNF296	0.08634
		ZNF391	0.0862
		ERG	0.0861
		GTF2IRD1	0.086
		ZNF208	0.0857
		FOXC2	0.0857
		ZNF175	0.0856
		T	0.085
		TERF1	0.0841
		ZBTB26	0.0841
		ZBTB43	0.0837
		TBX10	0.0834
		PLAG1	0.0808
		EGR1	0.0807
		TFAP2C	0.0803
		ZFAT	0.08
		SOHLH1	0.08
		BNC2	0.0792
		ZNF146	0.0791
		FOXN1	0.0791
		BARHL1	0.079
		ESR1	0.0787
		MSC	0.0785
		PROP1	0.0782
		HOXB9	0.077
		TERF2	0.077
		YY1	0.0766
		ZNF195	0.0759
		SOX17	0.0747
		OLIG2	0.074
		RELA	0.0723
		ZNF19	0.0722
		ZNF285	0.0721
		FOXI2	0.071
		AIRE	0.0713
		RXRB	0.0713
		MXD3	0.0709
		ZNF184	0.0703
		ZNF366	0.0679
		ZNF462	0.0677
		STAT6	0.0675
		ARID3A	0.0673
		LHX3	0.0669
		ZNF256	0.0663
		SOX1	0.0663
		PRDM13	0.0651
		ZNF696	0.065
		PRDM10	0.0647
		ZNF764	0.0645
		MEF2A	0.0645
		ZNF224	0.0629
		ZNF211	0.0629
		ZFP91	0.0625
		ZNF346	0.0625
		MBNL2	0.0606
		VENTX	0.0605
		ST18	0.0604
		NKX6-2	0.0593
		ZNF703	0.0591
		TIGD7	0.059
		ZIC2	0.059
		ZFP30	0.0589
		ZIC5	0.0588
		ETV7	0.0586
		ZNF831	0.0584
		LMX1B	0.0577
		ZNF234	0.0571
		ZNF503	0.057
		REPIN1	0.056
		ZNF775	0.0568
		ZFP82	0.0562
		ZNF407	0.0558
		NR4A1	0.0552
		ZNF48	0.055
		ELF1	0.0549
		NFATC3	0.0547
		EN2	0.0543
		ZNF454	0.0542
		PKNOX2	0.0539
		ZNF354A	0.0537
		ZNF189	0.0537
		MBD6	0.0534
		ZSCAN21	0.0533
		ZNF230	0.0531
		HOXC8	0.0524
		RBCK1	0.0523
		EBF2	0.0523
		JRK	0.0517
		ZSCAN16	0.0514
		HOXA4	0.0508
		SCX	0.0505
		TRAFD1	0.05044
		ZFP2	0.0502
		HOXC11	0.049
		ARNTL	0.0489
		CREB3	0.0484
		RARG	0.048
		ZNF511	0.0473
		GLI4	0.0473
		ZNF260	0.0472
		ZFP3	0.0463
		AC138696.1	0.0456
		ZFP41	0.0456
		ZNF225	0.0438
		ZSCAN30	0.0431
		CAMTA2	0.0428
		FOXM1	0.0426
		HOXC10	0.04085
		DPF3	0.03993
		MEOX2	0.0387
		ZNF233	0.0376
		TCF3	0.037
		TSHZ1	0.0366
		NEUROD6	0.0364
		CBX2	0.0359
		HMG20A	0.0358
		ZNF484	0.0352
		ZNF623	0.035
		SCRT1	0.0345
		ZBTB42	0.0342
		ZNF354C	0.0336
		IRF7	0.0328
		ZNF32	0.0316
		ZNF202	0.0311
		WIZ	0.0308
		SOX4	0.0306
		KLF1	0.0303
		ZNF174	0.0297
		ZNF770	0.0293
		TBX3	0.0293
		HIF1A	0.0292
		ZNF24	0.0289
		SNAI3	0.0283
		ZNF236	0.0275
		HHEX	0.0272
		ZNF707	0.0271
		ZNF879	0.0267
		ZNF267	0.0265
		ZIM2	0.0264
		ZIM3	0.0264
		ZBTB22	0.0264
		ZNF14	0.0263
		MAX	0.0263
		ZBTB7C	0.0261
		ZNF778	0.026
		HOXB8	0.0259
		ZNF251	0.0256
		ZNF34	0.0254
		TOPORS	0.025
		ZBTB44	0.0245
		ZFPM1	0.0244
		FOXD4L6	0.0242
		LHX6	0.024
		ZNF250	0.0238
		ZNF16	0.0237
		FLI1	0.0236
		ZNF785	0.0235
		FOXO3	0.0232
		CUX2	0.023
		ZNF517	0.0225
		IRF8	0.0221
		ZNF319	0.0216
		ZNF101	0.0211
		ZFP64	0.0207
		GLI1	0.02066
		ZNF605	0.0204
		VEZF1	0.0196
		ESR2	0.0195
		ZNF771	0.0193
		ZNF329	0.0192
		MNX1	0.0192
		ZNF324B	0.0191
		MTERF3	0.0175
		ZNF516	0.0174
		OVOL3	0.0167
		PRR12	0.0164
		GCM1	0.0156
		FOXH1	0.0146
		ZNF7	0.0144
		SOX8	0.0139
		GTF2I	0.0139
		RUNX1	0.0132
		TIGD5	0.0132
		ZNF510	0.0131
		FOXD4L4	0.0128
		HMGA2	0.0122
		ZBED4	0.0121
		THYN1	0.0118
		NACC2	0.0114
		KLF14	0.0108
		ZNF276	0.0106
		ZNF652	0.0101
		ZKSCAN3	0.0101
		ZNF26	0.0094
		FOXL1	0.0093
		ZNF257	0.0092
		ZNF746	0.0086
		ZFP14	0.0083
		ZNF10	0.0082
		ZNF140	0.0081
		ZNF334	0.0074
		HMX3	0.0073
		ZNF354B	0.0073
		ZNF572	0.0073
		ARID3C	0.0069
		PEG3	0.0064
		ZNF177	0.0063
		ZNF268	0.0054
		NR2C1	0.0051
		TCFL5	0.005
		ZNF135	0.0042
		ZNF180	0.0042
		CHAMP1	0.0041
		ZBTB45	0.0039
		HSF1	0.0039
		CENPBD1	0.00325
		ZNF343	0.0032
		ZNF282	0.0031
		ZNF853	0.0031
		ZKSCAN4	0.0029
		TBP	0.0028
		ZNF609	0.0019
		ZNF277	0.0019
		TCF4	0.0015
		GTF2IRD2	0.0013
		SP6	0.00014
		ZNF280B	0
		ZNF706	0
		TFCP2	-0.0004
		SALL1	-0.00075
		HSF4	-0.001
		PRMT3	-0.0012
		ZFHX3	-0.0013
		MSANTD4	-0.003
		EBF3	-0.0033
		ZNF597	-0.0036
		ZNF84	-0.0051
		NOBOX	-0.0059
		CTCFL	-0.0065
		RAG1	-0.0084
		SOX12	-0.01
		ZNF891	-0.0101
		TFDP1	-0.011
		ANHX	-0.0111
		ZNF100	-0.0124
		NFE4	-0.0137
		MAFA	-0.0137
		RAX	-0.0142
		SRCAP	-0.0142
		ZNF273	-0.0158
		CDC5L	-0.0181
		ZBTB1	-0.0182
		RARA	-0.0187
		TBX6	-0.0197
		SIX6	-0.0203
		CREM	-0.0224
		ZSCAN25	-0.0226
		KIN	-0.0234
		MYB	-0.0237
		ZNF200	-0.0238
		ZNF322	-0.0258
		NR4A3	-0.0269
		TBX5	-0.0271
		ZNF235	-0.028
		L3MBTL1	-0.0289
		GLIS2	-0.0302
		ZBTB4	-0.03345
		ZNF367	-0.0378
		THAP1	-0.0381
		LHX5	-0.0382
		ZNF438	-0.0382
		L3MBTL3	-0.039
		POU2AF1	-0.0412
		NANOG	-0.042
		XPA	-0.042
		ZNF131	-0.0432
		HLF	-0.0446
		EHF	-0.0454
		PATZ1	-0.0456
		ZNF253	-0.0492
		MYRF	-0.0495
		HIVEP2	-0.0502
		IRF1	-0.0515
		ZNF518A	-0.0516
		HIC1	-0.052
		IRF5	-0.0533
		GATA3	-0.0544
		ONECUT1	-0.0545
		TCF15	-0.059
		ZBTB5	-0.0593
		PRDM1	-0.0597
		PBX3	-0.0601
		MAZ	-0.0608
		MNT	-0.0622
		FOXF2	-0.0637
		BHLHA9	-0.066
		PURB	-0.0671
		ZNF283	-0.0672
		ARNT2	-0.0682
		RXRA	-0.0703
		NKX2-5	-0.0723
		AKAP8L	-0.0765
		ZNF689	-0.0773
		NRL	-0.0787
		SNAI1	-0.0794
		TFAP2B	-0.0812
		ZBTB3	-0.0813
		ARNTL2	-0.0827
		JUND	-0.0831
		BARX1	-0.0851
		ZNF300	-0.0861
		TCF12	-0.0865
		HMBOX1	-0.0878
		MLXIPL	-0.0882
		ZBTB10	-0.089
		TTF1	-0.0892
		FOXD1	-0.0897
		TCF7	-0.0897
		CENPT	-0.09
		ZNF239	-0.0918
		ZNF524	-0.0921
		HKR1	-0.0921
		LHX2	-0.0923
		CREB3L1	-0.0945
		FLYWCH1	-0.0975
		ZNF284	-0.09789
		ATF5	-0.0984
		SREBF1	-0.0998
		CDX2	-0.1007
		FOXN3	-0.1014
		GSX1	-0.1022
		BHLHE22	-0.1054
		SCRT2	-0.1071
		NKX2-3	-0.1072
		PLAGL2	-0.1127
		SCML4	-0.1134
		SMAD3	-0.11447
		ZNF629	-0.1158
		TBPL1	-0.1175
		HOXA10	-0.1176
		CREBZF	-0.1178
		HNF4A	-0.1184
		FOSL1	-0.1203
		ETV6	-0.1209
		AHR	-0.1219
		KLF12	-0.1223
		PBX2	-0.124
		STAT2	-0.1262
		ZNF768	-0.1292
		NPAS1	-0.1305
		NR5A1	-0.1306
		E2F7	-0.1356
		GRHL2	-0.1358
		KDM2A	-0.1359
		ZNF23	-0.1363
		ZNF485	-0.1375
		TRERF1	-0.1378
		ESRRB	-0.1384
		SOX30	-0.1403
		OLIG3	-0.1411
		EEA1	-0.143
		SOX7	-0.1435
		BAZ2A	-0.1453
		PRRX2	-0.1456
		ZNF474	-0.1459
		CEBPA	-0.148
		PAX4	-0.1504
		EVX1	-0.1539
		MAFB	-0.1567
		NFX1	-0.1573
		TFEB	-0.1574
		ZKSCAN5	-0.1584
		NR1H3	-0.1603
		DNTTIP1	-0.162
		HOXB5	-0.1635
		HOXB6	-0.1635
		ZNF646	-0.1635
		DMRT2	-0.1642
		ZNF423	-0.166
		FBXL19	-0.166
		SMAD9	-0.166
		IRF9	-0.1669
		ZBED3	-0.1731
		CSRNP2	-0.1733
		ZNF133	-0.1746
		ZKSCAN2	-0.1748
		ZBTB25	-0.1821
		TIGD6	-0.1844
		KLF16	-0.1846
		KLF2	-0.1846
		CUX1	-0.1847
		HOXC12	-0.1868
		CHCHD3	-0.1879
		DDIT3	-0.1909
		SPZ1	-0.1924
		AHRR	-0.1935
		ZHX3	-0.2008
		HOXB1	-0.2009
		SP7	-0.2039
		ZBED5	-0.2043
		NKX6-3	-0.2047
		DBP	-0.2094
		CDX1	-0.2096
		SOX15	-0.213
		DEAF1	-0.2138
		ZNF384	-0.214
		FOXK1	-0.2148
		ZNF263	-0.2172
		PURG	-0.2224
		PA2G4	-0.2232
		SKOR2	-0.2251
		ZNF519	-0.2256
		ZNF205	-0.2269
		ZNF800	-0.227
		NEUROG3	-0.2279
		EGR3	-0.2285
		HMGA1	-0.2312
		DMRT3	-0.2313
		PITX1	-0.2316
		SNAPC5	-0.24
		HOXC5	-0.2402
		ZNF641	-0.2436
		SPI1	-0.2451
		JUNB	-0.2454
		HNF4G	-0.2477
		TEAD1	-0.2511
		ZNF121	-0.2514
		ZNF232	-0.2517
		SNAI2	-0.254
		HIVEP1	-0.2566
		DMTF1	-0.2568
		ASCL3	-0.2588
		HOMEZ	-0.266
		STAT5B	-0.2685
		BACH2	-0.2712
		MYRFL	-0.272
		ZNF395	-0.2732
		ZNF287	-0.2736
		ZNF214	-0.2761
		ATF7	-0.283
		AC023509.3	-0.2837
		DRAP1	-0.2849
		HOXB7	-0.285
		ZNF668	-0.292
		TBPL2	-0.2923
		POU6F2	-0.2967
		AKAP8	-0.3015
		HOXC13	-0.3016
		GCM2	-0.3033
		ZNF114	-0.3059
		TGIF1	-0.3066
		ZBTB7A	-0.3099
		SPDEF	-0.3135
		TFAP4	-0.3139
		ZNF341	-0.3148
		MZF1	-0.317
		ZNF385A	-0.317
		SP4	-0.3191
		OSR2	-0.32
		TFAP2A	-0.3286
		SON	-0.3318
		ZNF219	-0.3338
		C11orf95	-0.3512
		HOXA1	-0.3525
		ASCL2	-0.353
		ZNF416	-0.3806
		ZNF385C	-0.3853
		TCF24	-0.3883
		LHX1	-0.3943
		ZNF700	-0.4025
		ZNF316	-0.4055
		PAX1	-0.4061
		GATA4	-0.4148
		CENPB	-0.4181
		ZNF705A	-0.4191
		SIM2	-0.4208
		GLYR1	-0.4233
		KLF13	-0.432
		IRF4	-0.4429
		DBX1	-0.4485
		ZFHX2	-0.4538
		UNCX	-0.4926
		CEBPE	-0.5007
		THAP7	-0.503
		PHF21A	-0.5121
		SALL2	-0.5153
		TP53	-0.518
		NFATC4	-0.52
		HOXA2	-0.5228
		HOXA3	-0.5228
		HES7	-0.524
		YBX2	-0.5472
		ZNF280A	-0.5752
		MYOD1	-0.5887
		AEBP1	-0.6024
